# Supplementary material for: Larval Therapy and Larval Excretions/Secretions: A Potential Treatment for Biofilm in Chronic Wounds? A Systematic Review
Source: Microorganisms. 2023 Feb 11;11(2):457. doi: 10.3390/microorganisms11020457 (PMC9965881; doi:10.3390/microorganisms11020457)
Supplement: Supplementary file 1 [file microorganisms-11-00457-s001.zip]

Archive with 1 entries (1 files):
- microorganisms-2100886-supplementary.pdf
